# Supplementary material for: Appropriate glycemic management protects the germline but not the uterine environment in hyperglycemia
Source: EMBO Rep. 2024 Mar 15;25(4):11. doi: 10.1038/s44319-024-00097-7 (PMC11014859; doi:10.1038/s44319-024-00097-7)
Supplement: Supplementary file 2 — Source Data Fig. 1 [file 44319_2024_97_MOESM2_ESM.zip › Figure 1/1H/1H.xlsx]

## Sheet: Figure 1h
Ctrl	STZ
21.4	22.9
23.6	23.6
25.8	21.2
22	19.5
21.8	21.7
	23.5
	23
	27.3
	22.2
	20.3
Weight of ctrl and STZ mice
