# Supplementary material for: Appropriate glycemic management protects the germline but not the uterine environment in hyperglycemia
Source: EMBO Rep. 2024 Mar 15;25(4):11. doi: 10.1038/s44319-024-00097-7 (PMC11014859; doi:10.1038/s44319-024-00097-7)
Supplement: Supplementary file 2 — Source Data Fig. 1 [file 44319_2024_97_MOESM2_ESM.zip › Figure 1/1F/1F.xlsx]

## Sheet: Figure 1f
Time	Control										STZ
0	0.332075	0.481662	0.553534	0.405779	0.490611						0.271642	0.304955	0.487625	0.455701	0.182728	0.285412	0.515346	0.363812	0.346238	0.405196
15	0.696094	0.692047	0.933916	0.813508	0.731024						0.757898	0.385384	0.377094	0.744078	0.465292	0.537854	0.575125	0.517705	0.366066	0.503588
		1F: Insulin values during 0 and 15 minutes of OGTT
