# Supplementary material for: Appropriate glycemic management protects the germline but not the uterine environment in hyperglycemia
Source: EMBO Rep. 2024 Mar 15;25(4):11. doi: 10.1038/s44319-024-00097-7 (PMC11014859; doi:10.1038/s44319-024-00097-7)
Supplement: Supplementary file 2 — Source Data Fig. 1 [file 44319_2024_97_MOESM2_ESM.zip › Figure 1/1A/1A.xlsx]

## Sheet: Figure 1c
	HbA1c>70 mmol/mol		HbA1c<52 mmol/mol
2017	20.5	21.3	19.7	25.1	26	24.2
2018	18.4	19.2	17.6	29.7	30.6	28.8
2019	18.1	18.9	17.3	30.9	31.8	30
2020	17	17.8	16.2	32.4	31.4	33.4
2021	15.3	16	14.6	36	35	37
2022	12.8	13.5	12.1	41	40	42
	1A: Values from Swedish Registry on HbA1c in female patients with T1D aged 18-45
