# Supplementary material for: Appropriate glycemic management protects the germline but not the uterine environment in hyperglycemia
Source: EMBO Rep. 2024 Mar 15;25(4):11. doi: 10.1038/s44319-024-00097-7 (PMC11014859; doi:10.1038/s44319-024-00097-7)
Supplement: Supplementary file 2 — Source Data Fig. 1 [file 44319_2024_97_MOESM2_ESM.zip › Figure 1/1G/1G.xlsx]

## Sheet: Figure 1g
Control	STZ
21	32
17	33
23	21
20	25
26	33
	33
	23
	32
	22
	27
	1G: HbA1c values for STZ and control mice
