# Supplementary material for: Appropriate glycemic management protects the germline but not the uterine environment in hyperglycemia
Source: EMBO Rep. 2024 Mar 15;25(4):11. doi: 10.1038/s44319-024-00097-7 (PMC11014859; doi:10.1038/s44319-024-00097-7)
Supplement: Supplementary file 2 — Source Data Fig. 1 [file 44319_2024_97_MOESM2_ESM.zip › Figure 1/1I/1I.xlsx]

## Sheet: Figure 1i
	Control										STZ
Proestrus	33.3333	16.6667	16.6667	25	16.6667						25	25	25	33.3333	33.3333	33.3333	16.6667	16.6667	25	41.6667
Estrus	33.3333	33.3333	41.6667	16.6667	33.3333						50	33.3333	25	25	25	25	41.6667	41.6667	33.3333	25
M/D	33.3333	50	41.6667	58.3333	50						25	41.6667	50	41.6667	41.6667	41.6667	41.6667	41.6667	41.6667	33.3333
	1I: time spent in every cycle of estrus cyclicity
