# Supplementary material for: Appropriate glycemic management protects the germline but not the uterine environment in hyperglycemia
Source: EMBO Rep. 2024 Mar 15;25(4):11. doi: 10.1038/s44319-024-00097-7 (PMC11014859; doi:10.1038/s44319-024-00097-7)
Supplement: Supplementary file 2 — Source Data Fig. 1 [file 44319_2024_97_MOESM2_ESM.zip › Figure 1/1E/1E.xlsx]

## Sheet: Figure 1e
Control	STZ
983.25	1133.25
883.5	1343.25
944.25	1141.5
940.5	1080
879.75	1531.5
	1356
	1531.5
	1263
	1173
	1402.5
		1E: OGTT AUC for exp in 1D
