# Supplementary material for: Appropriate glycemic management protects the germline but not the uterine environment in hyperglycemia
Source: EMBO Rep. 2024 Mar 15;25(4):11. doi: 10.1038/s44319-024-00097-7 (PMC11014859; doi:10.1038/s44319-024-00097-7)
Supplement: Supplementary file 2 — Source Data Fig. 1 [file 44319_2024_97_MOESM2_ESM.zip › Figure 1/1D/1D.xlsx]

## Sheet: Figure 1d
Minutes	Control										STZ
0	8.6	6.7	9.7	7.9	6.9						9.2	8.5	8.3	8.1	11	9.9	10.6	8.8	9	9.1
15	15.3	12.6	15.6	16.7	14						19.5	22.7	16.2	18.6	22.5	21	21.2	18.9	17.4	18.8
30	13.1	11.9	12	10.7	10.6						14.9	17.6	17.7	14.1	22	18.5	21.4	17.4	16.2	21.3
60	9.4	8.7	8.7	9.2	8.7						10.2	13.2	10.5	10.2	14.1	13.4	15.7	12.4	11.3	14.3
90	7.5	7.7	7.1	7.6	7.9						8.7	9.8	8.2	7.8	12.9	9.9	12.1	10	9.4	9.6
		1D: OGTT result for Control and STZ mice
