# Supplementary material for: Appropriate glycemic management protects the germline but not the uterine environment in hyperglycemia
Source: EMBO Rep. 2024 Mar 15;25(4):11. doi: 10.1038/s44319-024-00097-7 (PMC11014859; doi:10.1038/s44319-024-00097-7)
Supplement: Supplementary file 2 — Source Data Fig. 1 [file 44319_2024_97_MOESM2_ESM.zip › Figure 1/1C/1C.xlsx]

## Sheet: Figure 1c
Week	Control										STZ
0	10.1	8.2	9.6	9.1	10.3						10.4	9.1	9.2	8.2	10.3	10.6	8.3	9.2	9.7	10
5	8.3	9.1	7.8	7.4	7.7						10.7	10.1	11.6	12.1	13.9	12.7	11.8	9.4	12.3	11.6
6	8.1	8.6	8.8	7.4	9.2						10.1	8.1	9.8	9.8	12.7	12	11.3	10.4	9.6	11.1
7	7.7	8.5	8.8	9.8	10						12.1	9.9	13	12.1	11.8	11.9	9.9	11.3	8.9	10.6
8	9.2	7.9	9.1	7.6	9.2						11.2	11.7	8.9	10.2	9.6	11.9	10.3	12.3	12.2	11.9
9	8.6	6.7	9.7	7.9	6.9						9.2	9.1	8.5	8.3	8.1	11	9.9	10.6	8.8	9
10	9.1	6.6	9	7.7	9.3						13.1	10.1	8.6	10.3	8.6	14.3	10.7	11.8	10	9
