# Supplementary material for: Appropriate glycemic management protects the germline but not the uterine environment in hyperglycemia
Source: EMBO Rep. 2024 Mar 15;25(4):11. doi: 10.1038/s44319-024-00097-7 (PMC11014859; doi:10.1038/s44319-024-00097-7)
Supplement: Supplementary file 3 — Source Data Fig. 2 [file 44319_2024_97_MOESM3_ESM.zip]

Archive with 6 entries (4 files):
- Figure 2/
- __MACOSX/._Figure 2
- Figure 2/2A/
- __MACOSX/Figure 2/._2A
- Figure 2/2A/2A.xlsx
- __MACOSX/Figure 2/2A/._2A.xlsx
