# Supplementary material for: Appropriate glycemic management protects the germline but not the uterine environment in hyperglycemia
Source: EMBO Rep. 2024 Mar 15;25(4):11. doi: 10.1038/s44319-024-00097-7 (PMC11014859; doi:10.1038/s44319-024-00097-7)
Supplement: Supplementary file 3 — Source Data Fig. 2 [file 44319_2024_97_MOESM3_ESM.zip › Figure 2/2A/2A.xlsx]

## Sheet: Figure 2a
Control	STZ
26	12
36	40
30	40
29	27
34	31
	21
	41
	31
	50
	2A: Oocyte retrieval rate for Control and STZ mice
