# Supplementary material for: Appropriate glycemic management protects the germline but not the uterine environment in hyperglycemia
Source: EMBO Rep. 2024 Mar 15;25(4):11. doi: 10.1038/s44319-024-00097-7 (PMC11014859; doi:10.1038/s44319-024-00097-7)
Supplement: Supplementary file 4 — Source Data Fig. 3 [file 44319_2024_97_MOESM4_ESM.zip]

Archive with 18 entries (14 files):
- Figure 3/
- __MACOSX/._Figure 3
- Figure 3/3B/
- __MACOSX/Figure 3/._3B
- Figure 3/3C/
- __MACOSX/Figure 3/._3C
- Figure 3/3A/
- __MACOSX/Figure 3/._3A
- Figure 3/3B/3B.xlsx
- __MACOSX/Figure 3/3B/._3B.xlsx
- Figure 3/3C/3C.xlsx
- __MACOSX/Figure 3/3C/._3C.xlsx
- Figure 3/3A/10mM_GV_HQ.png
- __MACOSX/Figure 3/3A/._10mM_GV_HQ.png
- Figure 3/3A/Control_GV_HQ.png
- __MACOSX/Figure 3/3A/._Control_GV_HQ.png
- Figure 3/3A/5mM_GV_HQ.png
- __MACOSX/Figure 3/3A/._5mM_GV_HQ.png
