# Supplementary material for: Appropriate glycemic management protects the germline but not the uterine environment in hyperglycemia
Source: EMBO Rep. 2024 Mar 15;25(4):11. doi: 10.1038/s44319-024-00097-7 (PMC11014859; doi:10.1038/s44319-024-00097-7)
Supplement: Supplementary file 4 — Source Data Fig. 3 [file 44319_2024_97_MOESM4_ESM.zip › Figure 3/3B/3B.xlsx]

## Sheet: Figure 3b
2.5	5	10
8912	22069	3339
5811	4646	6679
16981	7858	24408
5512	15806	13340
26241	12129	7705
17853	5975	20528
3209	5049	12484
21459	755	17796
10199	22184	9098
10799	26862	5171
24136	16865	5479
17101	18088	19004
20575	14188	8172
15673	8368	8955
9650	7167	4408
23366	14259	2109
23619	8015	5585
20855	18998	2625
19979	19295	9571
10777	12991	20816
	14135
	3B: Counts/cell for scRNAseq of oocytes
