# Supplementary material for: Appropriate glycemic management protects the germline but not the uterine environment in hyperglycemia
Source: EMBO Rep. 2024 Mar 15;25(4):11. doi: 10.1038/s44319-024-00097-7 (PMC11014859; doi:10.1038/s44319-024-00097-7)
Supplement: Supplementary file 4 — Source Data Fig. 3 [file 44319_2024_97_MOESM4_ESM.zip › Figure 3/3C/3C.xlsx]

## Sheet: Figure 3c
2.5	5	10
3129	5346	1668
2414	2019	2105
4590	2915	5648
1939	4517	3692
5687	3725	2374
4750	2331	5233
1494	1879	3834
4872	302	4954
3068	5325	2780
3530	5851	2032
5544	4949	2269
4256	4705	5272
5205	4380	3096
4502	2331	2954
3278	2523	1963
5559	3889	933
5620	2376	1708
5250	5099	1165
4702	5318	3181
3355	4077	5017
	3854
	3C: Features/cell for oocyte scRNAseq
