# Supplementary material for: Appropriate glycemic management protects the germline but not the uterine environment in hyperglycemia
Source: EMBO Rep. 2024 Mar 15;25(4):11. doi: 10.1038/s44319-024-00097-7 (PMC11014859; doi:10.1038/s44319-024-00097-7)
Supplement: Supplementary file 5 — Source Data Fig. 4 [file 44319_2024_97_MOESM5_ESM.zip]

Archive with 44 entries (34 files):
- Figure 4/
- __MACOSX/._Figure 4
- Figure 4/4E/
- __MACOSX/Figure 4/._4E
- Figure 4/4B/
- __MACOSX/Figure 4/._4B
- Figure 4/4C/
- __MACOSX/Figure 4/._4C
- Figure 4/4D/
- __MACOSX/Figure 4/._4D
- Figure 4/4A/
- __MACOSX/Figure 4/._4A
- Figure 4/4F/
- __MACOSX/Figure 4/._4F
- Figure 4/4H/
- __MACOSX/Figure 4/._4H
- Figure 4/4I/
- __MACOSX/Figure 4/._4I
- Figure 4/4G/
- __MACOSX/Figure 4/._4G
- Figure 4/4E/STZ uterus.jpg
- __MACOSX/Figure 4/4E/._STZ uterus.jpg
- Figure 4/4E/ctrl uterus.jpg
- __MACOSX/Figure 4/4E/._ctrl uterus.jpg
- Figure 4/4E/STZ uterus2.jpg
- __MACOSX/Figure 4/4E/._STZ uterus2.jpg
- Figure 4/4B/embryos.jpg
- __MACOSX/Figure 4/4B/._embryos.jpg
- Figure 4/4C/4C.xlsx
- __MACOSX/Figure 4/4C/._4C.xlsx
- Figure 4/4D/4D.xlsx
- __MACOSX/Figure 4/4D/._4D.xlsx
- Figure 4/4A/4A.xlsx
- __MACOSX/Figure 4/4A/._4A.xlsx
- Figure 4/4F/4F.xlsx
- __MACOSX/Figure 4/4F/._4F.xlsx
- Figure 4/4H/4H.xlsx
- __MACOSX/Figure 4/4H/._4H.xlsx
- Figure 4/4I/4I.xlsx
- __MACOSX/Figure 4/4I/._4I.xlsx
- Figure 4/4G/ctrl placenta.jpg
- __MACOSX/Figure 4/4G/._ctrl placenta.jpg
- Figure 4/4G/STZ placenta.jpg
- __MACOSX/Figure 4/4G/._STZ placenta.jpg
