# Supplementary material for: Appropriate glycemic management protects the germline but not the uterine environment in hyperglycemia
Source: EMBO Rep. 2024 Mar 15;25(4):11. doi: 10.1038/s44319-024-00097-7 (PMC11014859; doi:10.1038/s44319-024-00097-7)
Supplement: Supplementary file 5 — Source Data Fig. 4 [file 44319_2024_97_MOESM5_ESM.zip › Figure 4/4C/4C.xlsx]

## Sheet: Figure 4c
Ctrl	STZ
0.87	0.8
0.7	0.67
0.67	0.75
0.84	0.45
0.83	0.74
0.85	0.67		4C: Embryo weights
1.068	0.67
1.173	0.49
1.269	0.45
1.175	0.67
0.66	0.92
0.943	0.38
0.84	0.46
0.769	0.666
0.796	0.703
0.715	0.943
0.796	0.756
0.735	0.824
	0.822
	0.753
	0.365
	0.541
	0.801
	0.703
	0.667
	0.654
	0.657
	0.635
	0.692
	0.514
	0.643
