# Supplementary material for: Appropriate glycemic management protects the germline but not the uterine environment in hyperglycemia
Source: EMBO Rep. 2024 Mar 15;25(4):11. doi: 10.1038/s44319-024-00097-7 (PMC11014859; doi:10.1038/s44319-024-00097-7)
Supplement: Supplementary file 5 — Source Data Fig. 4 [file 44319_2024_97_MOESM5_ESM.zip › Figure 4/4A/4A.xlsx]

## Sheet: Figure 4a
Ctrl	STZ
18	22
21	22
21	20
18	21
20	24
	29
	24
	27
	24
	25
	4A: HbA1c of maternal mice at sacrifice
