# Supplementary material for: Appropriate glycemic management protects the germline but not the uterine environment in hyperglycemia
Source: EMBO Rep. 2024 Mar 15;25(4):11. doi: 10.1038/s44319-024-00097-7 (PMC11014859; doi:10.1038/s44319-024-00097-7)
Supplement: Supplementary file 5 — Source Data Fig. 4 [file 44319_2024_97_MOESM5_ESM.zip › Figure 4/4F/4F.xlsx]

## Sheet: Figure 4f
Ctrl	STZ
0	27.27
16.67	0
50	50
57.14	75
50	100
	75
	100		4F: % of resorptions
	40
	50
	57.14
	50
	75
	100
	100
	100
	100
