# Supplementary material for: Appropriate glycemic management protects the germline but not the uterine environment in hyperglycemia
Source: EMBO Rep. 2024 Mar 15;25(4):11. doi: 10.1038/s44319-024-00097-7 (PMC11014859; doi:10.1038/s44319-024-00097-7)
Supplement: Supplementary file 5 — Source Data Fig. 4 [file 44319_2024_97_MOESM5_ESM.zip › Figure 4/4H/4H.xlsx]

## Sheet: Figure 4h
Ctrl	STZ
0.092	0.058
0.096	0.095
0.089	0.09
0.098	0.095
0.082	0.149
0.058	0.108
0.115	0.096
0.0884	0.125
0.107	0.132
0.0927	0.087		4H: Placental weights
0.0668	0.089
0.0965	0.158
0.0965	0.1
0.116	0.099
0.123	0.102
0.099	0.105
0.131	0.096
0.125	0.095
	0.145
	0.138
	0.135
	0.159
