# Supplementary material for: Appropriate glycemic management protects the germline but not the uterine environment in hyperglycemia
Source: EMBO Rep. 2024 Mar 15;25(4):11. doi: 10.1038/s44319-024-00097-7 (PMC11014859; doi:10.1038/s44319-024-00097-7)
Supplement: Supplementary file 5 — Source Data Fig. 4 [file 44319_2024_97_MOESM5_ESM.zip › Figure 4/4I/4I.xlsx]

## Sheet: Figure 4i
Ctrl	STZ
9.45652	11.5517
7.29167	9.68421
7.52809	4.22222
8.57143	4.84211
10.122	4.4698
14.6552	6.50926
9.28696	9.82292
13.2692	6.048
11.8598	6.24242
12.6753	9.44828		4I: Placental efficiency
9.88024	8.46067
9.77202	2.31013
8.70466	5.41
6.62931	8.09091
6.47154	6.89216
7.22222	6.35238
6.07634	6.8125
5.88	6.91579
	4.37931
	5.01449
	3.80741
	4.04403
