# Supplementary material for: Appropriate glycemic management protects the germline but not the uterine environment in hyperglycemia
Source: EMBO Rep. 2024 Mar 15;25(4):11. doi: 10.1038/s44319-024-00097-7 (PMC11014859; doi:10.1038/s44319-024-00097-7)
Supplement: Supplementary file 6 — Source Data Fig. 5 [file 44319_2024_97_MOESM6_ESM.zip]

Archive with 10 entries (8 files):
- Figure 5/
- __MACOSX/._Figure 5
- Figure 5/5A/
- __MACOSX/Figure 5/._5A
- Figure 5/5A/Representative_H&E_STZ.tif
- __MACOSX/Figure 5/5A/._Representative_H&E_STZ.tif
- Figure 5/5A/Representative_H&E_Control.tif
- __MACOSX/Figure 5/5A/._Representative_H&E_Control.tif
- Figure 5/5A/5A.xlsx
- __MACOSX/Figure 5/5A/._5A.xlsx
