# Supplementary material for: Appropriate glycemic management protects the germline but not the uterine environment in hyperglycemia
Source: EMBO Rep. 2024 Mar 15;25(4):11. doi: 10.1038/s44319-024-00097-7 (PMC11014859; doi:10.1038/s44319-024-00097-7)
Supplement: Supplementary file 6 — Source Data Fig. 5 [file 44319_2024_97_MOESM6_ESM.zip › Figure 5/5A/5A.xlsx]

## Sheet: Figure 5a
Ctrl	STZ
48.0501	40.229
36.1408	56.1278
40.1413	29.7425
51.6597	32.8406
31.547	32.0697
40.4427	52.5378
51.1176	43.5326
35.2066	33.2603
62.1813	26.5989
36.1897	29.7988
37.5535	34.4357
44.0302	23.9932
40.4627	29.4486
29.4953	43.5718
38.1304	43.4052
35.7569	40.4148
32.0318	49.622
	36.8228		5A: % labyrinth zone
	23.3439
	20.9961
	25.6618
	25.7879
	42.1824
	48.8713
	49.3165
	43.8275
	36.2896
	37.4859
	39.3122
	28.1996
