# Supplementary material for: Appropriate glycemic management protects the germline but not the uterine environment in hyperglycemia
Source: EMBO Rep. 2024 Mar 15;25(4):11. doi: 10.1038/s44319-024-00097-7 (PMC11014859; doi:10.1038/s44319-024-00097-7)
Supplement: Supplementary file 7 — Source Data Fig. 6 [file 44319_2024_97_MOESM7_ESM.zip]

Archive with 18 entries (15 files):
- Figure 6/
- __MACOSX/._Figure 6
- Figure 6/6A/
- __MACOSX/Figure 6/._6A
- Figure 6/6B/
- __MACOSX/Figure 6/._6B
- Figure 6/6A/Representative_MCT4andCD31_Control.tif
- __MACOSX/Figure 6/6A/._Representative_MCT4andCD31_Control.tif
- Figure 6/6A/6A.xlsx
- __MACOSX/Figure 6/6A/._6A.xlsx
- Figure 6/6A/Representative_MCT4andCD31_STZ.tif
- __MACOSX/Figure 6/6A/._Representative_MCT4andCD31_STZ.tif
- Figure 6/6B/6B.xlsx
- __MACOSX/Figure 6/6B/._6B.xlsx
- Figure 6/6B/Representative_STZ_PMDandMCT1.tif
- __MACOSX/Figure 6/6B/._Representative_STZ_PMDandMCT1.tif
- Figure 6/6B/Representative_Ctrl_PMDandMCT1.tif
- __MACOSX/Figure 6/6B/._Representative_Ctrl_PMDandMCT1.tif
