# Supplementary material for: Appropriate glycemic management protects the germline but not the uterine environment in hyperglycemia
Source: EMBO Rep. 2024 Mar 15;25(4):11. doi: 10.1038/s44319-024-00097-7 (PMC11014859; doi:10.1038/s44319-024-00097-7)
Supplement: Supplementary file 7 — Source Data Fig. 6 [file 44319_2024_97_MOESM7_ESM.zip › Figure 6/6A/6A.xlsx]

## Sheet: Figure 6a
Ctrl	STZ
3.10795	5.28584
4.05988	13.9167
3.9984	4.07221
5.12238	3.98363
1.41281	5.24546
5.34885	6.33655
	13.902
	11.6023
		6A: % CD31+ cells
