# Supplementary material for: Appropriate glycemic management protects the germline but not the uterine environment in hyperglycemia
Source: EMBO Rep. 2024 Mar 15;25(4):11. doi: 10.1038/s44319-024-00097-7 (PMC11014859; doi:10.1038/s44319-024-00097-7)
Supplement: Supplementary file 7 — Source Data Fig. 6 [file 44319_2024_97_MOESM7_ESM.zip › Figure 6/6B/6B.xlsx]

## Sheet: Figure 6b
Ctrl	STZ
5926.09	5578.97
3784.17	9090.79
3952.26	4310.06
5491.57	8710.65
4048.87	5458.65
	5305.51
	10693.5
	5779.3		6B: Pimonidazole intensity/area
	9566.53
